# Supplementary material for: Incidence, risk factors, and prognosis of acute exacerbation of rheumatoid arthritis-associated interstitial lung disease: a systematic review and meta-analysis
Source: BMC Pulm Med. 2023 Jul 11;23:255. doi: 10.1186/s12890-023-02532-2 (PMC10337154; doi:10.1186/s12890-023-02532-2)
Supplement: Supplementary file 3 — Supplementary Material 3 [file 12890_2023_2532_MOESM3_ESM.xlsx]

## Sheet: Sheet1
Additional file 3. Quality assessment of individual studies
Study quality of cohort studies
Author	Representativeness of the exposed cohort	Selection of the non exposed cohort	Ascertainment of exposure	Demonstration that outcome of interest was not present at start of study	Comparability of cohorts on the basis of the design or analysis	Assessment of outcome	Was follow-up long enough for outcomes to occur	Adequacy of follow up of cohorts	Total scores
Hozumi, 2013	★	★	★	★	★☆	★	★	★	8
Akiyama, 2016	☆	★	★	★	★☆	★	★	★	7
Yamakawa, 2019	☆	★	★	★	★☆	★	★	★	7
Suzuki, 2020	★	★	★	★	★☆	★	★	☆	7
Tanaka, 2021	★	★	★	★	★☆	★	★	★	8
Izuka, 2021	★	★	★	★	★★	★	★	★	9
Kwon, 2022	★	★	★	★	★★	★	★	★	9
Otsuka, 2022	★	★	★	★	★☆	★	★	★	8
